# Supplementary material for: Prevention and Management of Iron Deficiency/Iron-Deficiency Anemia in Women: An Asian Expert Consensus
Source: Nutrients. 2023 Jul 13;15(14):3125. doi: 10.3390/nu15143125 (PMC10383547; doi:10.3390/nu15143125)
Supplement: Supplementary file 1 [file nutrients-15-03125-s001.zip]

Archive with 1 entries (1 files):
- nutrients-2461164-supplementary.pdf
